# Supplementary material for: Safety Profiles of Polymyxins, Aminoglycosides, and Imipenem/Cilastatin/Relebactam (IMI/REL) in the Treatment of Gram-Negative Infections: A Literature Review
Source: Antibiotics (Basel). 2026 Apr 22;15(5):422. doi: 10.3390/antibiotics15050422 (PMC13203158; doi:10.3390/antibiotics15050422)
Supplement: Supplementary file 1 [file antibiotics-15-00422-s001.zip]

Archive with 2 entries (2 files):
- antibiotics-4109437-supplementary.pdf
- Worksheet in E  1.Manuscript antibiotics-4109437 antibiotics-4109437-supplementary.xlsx
