# Supplementary material for: Safety Profiles of Polymyxins, Aminoglycosides, and Imipenem/Cilastatin/Relebactam (IMI/REL) in the Treatment of Gram-Negative Infections: A Literature Review
Source: Antibiotics (Basel). 2026 Apr 22;15(5):422. doi: 10.3390/antibiotics15050422 (PMC13203158; doi:10.3390/antibiotics15050422)
Supplement: Supplementary file 1 [file antibiotics-15-00422-s001.zip › Worksheet in E 1.Manuscript antibiotics-4109437 antibiotics-4109437-supplementary.xlsx]

## Sheet: Sheet1
	Ref ID	Shorthand Reference	First author	Year	Study Design	Study Design Details	JBI Case Control Studies																						JBI Cohort Studies
							1. Were the groups comparable other than the presence of disease in cases or the absence of disease in controls?		2. Were cases and controls matched appropriately?		3. Were the same criteria used for identification of cases and controls?		4. Was exposure measured in a standard, valid and reliable way?		5. Was exposure measured in the same way for cases and controls?		6. Were confounding factors identified?		7. Were strategies to deal with confounding factors stated?		8. Were outcomes assessed in a standard, valid and reliable way for cases and controls?		9. Was the exposure period of interest long enough to be meaningful?		10. Was appropriate statistical analysis used?		Overall appraisal		1. Were the two groups similar and recruited from the same population?		2. Were the exposures measured similarly to assign people to both exposed and unexposed groups?		3. Was the exposure measured in a valid and reliable way?		4. Were confounding factors identified?		5. Were strategies to deal with confounding factors stated?		6. Were the groups/participants free of the outcome at the start of the study (or at the moment of exposure)?		7. Were the outcomes measured in a valid and reliable way?		8. Was the follow up time reported and sufficient to be long enough for outcomes to occur?		9. Was follow up complete, and if not, were the reasons to loss to follow up described and explored?		10. Were strategies to address incomplete follow up utilized?		11. Was appropriate statistical analysis used?
							Yes/No/Unclear/Not Applicable	Comment	Yes/No/Unclear/Not Applicable	Comment	Yes/No/Unclear/Not Applicable	Comment	Yes/No/Unclear/Not Applicable	Comment	Yes/No/Unclear/Not Applicable	Comment	Yes/No/Unclear/Not Applicable	Comment	Yes/No/Unclear/Not Applicable	Comment	Yes/No/Unclear/Not Applicable	Comment	Yes/No/Unclear/Not Applicable	Comment	Yes/No/Unclear/Not Applicable	Comment	Include/Exclude/Seek further info	Comments (including reason for exclusion)	Yes/No/Unclear/Not Applicable	Comment	Yes/No/Unclear/Not Applicable	Comment	Yes/No/Unclear/Not Applicable	Comment	Yes/No/Unclear/Not Applicable	Comment	Yes/No/Unclear/Not Applicable	Comment	Yes/No/Unclear/Not Applicable	Comment	Yes/No/Unclear/Not Applicable	Comment	Yes/No/Unclear/Not Applicable	Comment	Yes/No/Unclear/Not Applicable	Comment	Yes/No/Unclear/Not Applicable	Comment	Yes/No/Unclear/Not Applicable
	5	Liu et al. (2025)	Liu, C.	2025	Retrospective observational study	Single-center retrospective observational cohort study	NA	NA	NA	NA	NA	NA	NA	NA	NA	NA	NA	NA	NA	NA	NA	NA	NA	NA	NA	NA	NA	NA	Yes	NA	Yes	NA	Yes	NA	Yes	NA	No	NA	Yes	NA	Yes	NA	Yes	NA	Yes	NA	NA	NA	Yes
	7	Li et al. (2025)	Li, J.	2025	RCT	Phase III, double-blind, multinational, randomized trial	NA	NA	NA	NA	NA	NA	NA	NA	NA	NA	NA	NA	NA	NA	NA	NA	NA	NA	NA	NA	NA	NA	NA	NA	NA	NA	NA	NA	NA	NA	NA	NA	NA	NA	NA	NA	NA	NA	NA	NA	NA	NA	NA
	8	Cisneros et al. (2019)	Cisneros, J. M.	2019	RCT	Non-inferiority study	NA	NA	NA	NA	NA	NA	NA	NA	NA	NA	NA	NA	NA	NA	NA	NA	NA	NA	NA	NA	NA	NA	NA	NA	NA	NA	NA	NA	NA	NA	NA	NA	NA	NA	NA	NA	NA	NA	NA	NA	NA	NA	NA
	39	Mancheno-Losa et al. (2024)	Mancheno-Losa, M.	2024	Prospective observational study	Multicenter, prospective, observational, non-comparative, post-authorization study	NA	NA	NA	NA	NA	NA	NA	NA	NA	NA	NA	NA	NA	NA	NA	NA	NA	NA	NA	NA	NA	NA	Yes	NA	Yes	NA	Yes	NA	Yes	NA	No	NA	Yes	NA	Yes	NA	Yes	NA	Yes	NA	NA	NA	Yes
	43	Ghosh (2024)	Ghosh, S.	2024	RCT	Pilot study	NA	NA	NA	NA	NA	NA	NA	NA	NA	NA	NA	NA	NA	NA	NA	NA	NA	NA	NA	NA	NA	NA	NA	NA	NA	NA	NA	NA	NA	NA	NA	NA	NA	NA	NA	NA	NA	NA	NA	NA	NA	NA	NA
	63	Lin et al (2024)	Lin, YC	2024	Retrospective observational study	Retrospective observational study	NA	NA	NA	NA	NA	NA	NA	NA	NA	NA	NA	NA	NA	NA	NA	NA	NA	NA	NA	NA	NA	NA	NA	NA	NA	NA	NA	NA	NA	NA	NA	NA	NA	NA	NA	NA	NA	NA	NA	NA	NA	NA	NA
	65	Russo et al. (2024)	Russo, A.	2024	Retrospective observational study	Retrospective multi-center study	NA	NA	NA	NA	NA	NA	NA	NA	NA	NA	NA	NA	NA	NA	NA	NA	NA	NA	NA	NA	NA	NA	Yes	NA	Yes	NA	Yes	NA	Yes	NA	No	NA	Yes	NA	Yes	NA	Yes	NA	Yes	NA	NA	NA	Yes
	80	Wu et al (2024)	Wu, Y.	2024	Retrospective observational study	Retrospective observational study	NA	NA	NA	NA	NA	NA	NA	NA	NA	NA	NA	NA	NA	NA	NA	NA	NA	NA	NA	NA	NA	NA	Yes	NA	Yes	NA	Yes	NA	No	NA	No	NA	Yes	NA	Yes	NA	Yes	NA	Yes	NA	NA	NA	Yes
	91	Kaye et al. (2023)	Kaye, K. S.	2023	RCT	Phase 3, multinational, randomized, active-controlled, non-inferiority trial. Part A: RCT and part B: open-label extension	NA	NA	NA	NA	NA	NA	NA	NA	NA	NA	NA	NA	NA	NA	NA	NA	NA	NA	NA	NA	NA	NA	NA	NA	NA	NA	NA	NA	NA	NA	NA	NA	NA	NA	NA	NA	NA	NA	NA	NA	NA	NA	NA
	99	Hakamifard et al. (2023)	Hakamifard, A.	2023	RCT	Open label, randomized	NA	NA	NA	NA	NA	NA	NA	NA	NA	NA	NA	NA	NA	NA	NA	NA	NA	NA	NA	NA	NA	NA	NA	NA	NA	NA	NA	NA	NA	NA	NA	NA	NA	NA	NA	NA	NA	NA	NA	NA	NA	NA	NA
	101	Wang et al. (2023)	Wang, J.	2023	Retrospective observational study	NR	NA	NA	NA	NA	NA	NA	NA	NA	NA	NA	NA	NA	NA	NA	NA	NA	NA	NA	NA	NA	NA	NA	Yes	NA	Yes	NA	Yes	NA	Yes	NA	No	NA	Yes	NA	Yes	NA	Yes	NA	Yes	NA	NA	NA	Yes
	118	Zheng et al. (2023)	Zheng, Z.	2023	Retrospective observational study	Retrospective cohort study at the ICU of a single-teaching hospital	NA	NA	NA	NA	NA	NA	NA	NA	NA	NA	NA	NA	NA	NA	NA	NA	NA	NA	NA	NA	NA	NA	Yes	NA	Yes	NA	Yes	NA	Yes	NA	No	NA	Yes	NA	Yes	NA	Yes	NA	Yes	NA	NA	NA	Yes
	120	Wu et al. (2023)	Wu, Z.	2023	Retrospective observational study	Single-center, retrospective, matched case-control (1:1 ratio) study	Yes	Both groups had GNi but received different treatment	Yes	NA	Yes	NA	Yes	NA	Yes	NA	Yes	NA	No	NA	Yes	NA	Yes	NA	Yes	NA	Include	NA	NA	NA	NA	NA	NA	NA	NA	NA	NA	NA	NA	NA	NA	NA	NA	NA	NA	NA	NA	NA	NA
	140	Prayag et al. (2023)	Prayag, P. S.	2023	Retrospective observational study	NR	NA	NA	NA	NA	NA	NA	NA	NA	NA	NA	NA	NA	NA	NA	NA	NA	NA	NA	NA	NA	NA	NA	Yes	NA	Yes	NA	Yes	NA	Unclear	Limitations mentioned but not expanded upon in great detail	No	NA	Yes	NA	Yes	NA	Yes	NA	Yes	NA	NA	NA	Yes
	166	Mogyorodi et al. (2022)	Mogyorodi, B.	2022	Retrospective observational study	Retrospective cohort study at an academic tertiary care ICU	NA	NA	NA	NA	NA	NA	NA	NA	NA	NA	NA	NA	NA	NA	NA	NA	NA	NA	NA	NA	NA	NA	Yes	NA	Yes	NA	Yes	NA	Yes	NA	Yes	NA	Yes	NA	Yes	NA	Yes	NA	No	NA	Yes	NA	Yes
	168	Wang et al. (2022)	Wang , S	2022	Retrospective observational study	Retrospective, multicenter observational study	NA	NA	NA	NA	NA	NA	NA	NA	NA	NA	NA	NA	NA	NA	NA	NA	NA	NA	NA	NA	NA	NA	Yes	NA	Yes	NA	Yes	NA	Yes	NA	No	NA	Yes	NA	Yes	NA	Yes	NA	Yes	NA	NA	NA	Yes
	183	Sangthawan et al. (2022)	Sangthawan, P.	2022	Retrospective observational study	Development of a prediction risk scoring model	NA	NA	NA	NA	NA	NA	NA	NA	NA	NA	NA	NA	NA	NA	NA	NA	NA	NA	NA	NA	NA	NA	Yes	NA	Yes	NA	Yes	NA	Yes	NA	No	NA	Yes	NA	Yes	NA	Yes	NA	Yes	NA	NA	NA	Yes
	194	Sirijatuphat et al. (2022)	Sirijatuphat, R.	2022	RCT	Preliminary open-label randomized controlled study	NA	NA	NA	NA	NA	NA	NA	NA	NA	NA	NA	NA	NA	NA	NA	NA	NA	NA	NA	NA	NA	NA	NA	NA	NA	NA	NA	NA	NA	NA	NA	NA	NA	NA	NA	NA	NA	NA	NA	NA	NA	NA	NA
	211	Lopez Montesinos et al. (2022)	Lopez Montesinos, I.	2022	Retrospective observational study	Retrospective cohort study conducted at a tertiary hospital	NA	NA	NA	NA	NA	NA	NA	NA	NA	NA	NA	NA	NA	NA	NA	NA	NA	NA	NA	NA	NA	NA	Yes	NA	Yes	NA	Yes	NA	Yes	NA	No	NA	Yes	NA	Yes	NA	Yes	NA	Yes	NA	NA	NA	Yes
	212	Katip et al. (2022)	Katip, W.	2022	Retrospective observational study	Retrospective cohort study	NA	NA	NA	NA	NA	NA	NA	NA	NA	NA	NA	NA	NA	NA	NA	NA	NA	NA	NA	NA	NA	NA	Yes	NA	Yes	NA	Yes	NA	Yes	NA	No	NA	Yes	NA	Yes	NA	Yes	NA	Yes	NA	NA	NA	Yes
	217	Katip et al. (2022)	Katip, W.	2022	Retrospective observational study	Retrospective cohort study at Chiang Mai University Hospital	NA	NA	NA	NA	NA	NA	NA	NA	NA	NA	NA	NA	NA	NA	NA	NA	NA	NA	NA	NA	NA	NA	Yes	NA	Yes	NA	Yes	NA	Yes	NA	Yes	NA	Yes	NA	Yes	NA	Yes	NA	Yes	NA	NA	NA	Yes
	219	Jin et al. (2022)	Jin, J.	2022	Retrospective observational study	Retrospective cohort study	NA	NA	NA	NA	NA	NA	NA	NA	NA	NA	NA	NA	NA	NA	NA	NA	NA	NA	NA	NA	NA	NA	Yes	NA	Yes	NA	Yes	NA	Yes	NA	No	NA	Yes	NA	Yes	NA	Yes	NA	Yes	NA	NA	NA	Yes
	238	Kagami et al. (2021)	Kagami, K.	2021	Retrospective observational study	Retrospective cohort study	NA	NA	NA	NA	NA	NA	NA	NA	NA	NA	NA	NA	NA	NA	NA	NA	NA	NA	NA	NA	NA	NA	NA	Only one group despite authors describing study as retrospective cohort study	Yes	NA	Yes	NA	Yes	NA	No	NA	Yes	NA	Yes	NA	Yes	NA	Yes	NA	NA	NA	Yes
	240	Babar et al. (2021)	Babar, Z. U.	2021	Prospective observational study	Prospective cohort study	NA	NA	NA	NA	NA	NA	NA	NA	NA	NA	NA	NA	NA	NA	NA	NA	NA	NA	NA	NA	NA	NA	Yes	NA	Yes	NA	Yes	NA	No	NA	No	NA	Yes	NA	Yes	NA	Yes	NA	Yes	NA	NA	NA	Yes
	245	Wang et al. (2021)	Wang, S. H.	2021	Retrospective observational study	Multicenter, retrospective cohort study conducted across five medical centers.	NA	NA	NA	NA	NA	NA	NA	NA	NA	NA	NA	NA	NA	NA	NA	NA	NA	NA	NA	NA	NA	NA	Yes	NA	Yes	NA	Yes	NA	Yes	NA	No	NA	Yes	NA	Yes	NA	Yes	NA	Yes	NA	NA	NA	Yes
	247	Seo et al. (2021)	Seo, H.	2021	Retrospective observational study	Retrospective cohort study	NA	NA	NA	NA	NA	NA	NA	NA	NA	NA	NA	NA	NA	NA	NA	NA	NA	NA	NA	NA	NA	NA	Yes	NA	Yes	NA	Yes	NA	Yes	NA	No	NA	Yes	NA	Yes	NA	Yes	NA	Yes	NA	NA	NA	Yes
	250	Feng et al. (2021)	Feng, J. Y.	2021	Retrospective observational study	Retrospective study	NA	NA	NA	NA	NA	NA	NA	NA	NA	NA	NA	NA	NA	NA	NA	NA	NA	NA	NA	NA	NA	NA	Yes	NA	Yes	NA	Yes	NA	Yes	NA	No	NA	Yes	NA	Yes	NA	Yes	NA	Yes	NA	NA	NA	Yes
	254	Katip et al. (2021)	Katip, W.	2021	Retrospective observational study	Retrospective cohort study at a tertiary care teaching hospital	NA	NA	NA	NA	NA	NA	NA	NA	NA	NA	NA	NA	NA	NA	NA	NA	NA	NA	NA	NA	NA	NA	Yes	NA	Yes	NA	Yes	NA	Yes	NA	Yes	NA	Yes	NA	Yes	NA	Yes	NA	Yes	NA	NA	NA	Yes
	255	Feng et al. (2021)	Feng, J. Y.	2021	Retrospective observational study	Retrospective cohort study across five referral medical centers	NA	NA	NA	NA	NA	NA	NA	NA	NA	NA	NA	NA	NA	NA	NA	NA	NA	NA	NA	NA	NA	NA	Yes	NA	Yes	NA	Yes	NA	Yes	NA	No	NA	Yes	NA	Yes	NA	Yes	NA	Yes	NA	NA	NA	Yes
	256	Katip et al. (2021)	Katip, W.	2021	Retrospective observational study	Retrospective cohort study	NA	NA	NA	NA	NA	NA	NA	NA	NA	NA	NA	NA	NA	NA	NA	NA	NA	NA	NA	NA	NA	NA	Yes	NA	Yes	NA	Yes	NA	Yes	NA	Yes	NA	Yes	NA	Yes	NA	Yes	NA	Yes	NA	NA	NA	Yes
	257	Almangour et al. (2021)	Almangour, T. A.	2021	Retrospective observational study	Retrospective cohort study	NA	NA	NA	NA	NA	NA	NA	NA	NA	NA	NA	NA	NA	NA	NA	NA	NA	NA	NA	NA	NA	NA	Yes	NA	Yes	NA	Yes	NA	Yes	NA	No	NA	Yes	NA	Yes	NA	Yes	NA	Yes	NA	NA	NA	Yes
	260	Titov et al (2021)	Titov, I	2021	RCT	Phase 3, randomized, double-blind, noninferiority trial	NA	NA	NA	NA	NA	NA	NA	NA	NA	NA	NA	NA	NA	NA	NA	NA	NA	NA	NA	NA	NA	NA	NA	NA	NA	NA	NA	NA	NA	NA	NA	NA	NA	NA	NA	NA	NA	NA	NA	NA	NA	NA	NA
	266	Kohno et al. (2021)	Kohno, S.	2021	RCT	Phase 3, multicenter, open-label, noncomparative study	NA	NA	NA	NA	NA	NA	NA	NA	NA	NA	NA	NA	NA	NA	NA	NA	NA	NA	NA	NA	NA	NA	NA	NA	NA	NA	NA	NA	NA	NA	NA	NA	NA	NA	NA	NA	NA	NA	NA	NA	NA	NA	NA
	279	Hakeam et al. (2021)	Hakeam, H. A.	2021	Retrospective observational study	Retrospective, multi-center study	NA	NA	NA	NA	NA	NA	NA	NA	NA	NA	NA	NA	NA	NA	NA	NA	NA	NA	NA	NA	NA	NA	Yes	NA	Yes	NA	Yes	NA	Yes	NA	No	NA	Yes	NA	Yes	NA	Yes	NA	Yes	NA	NA	NA	Yes
	282	Alrahmany et al. (2021)	Alrahmany, D.	2021	Retrospective observational study	Retrospective cohort study	NA	NA	NA	NA	NA	NA	NA	NA	NA	NA	NA	NA	NA	NA	NA	NA	NA	NA	NA	NA	NA	NA	Yes	NA	Yes	NA	Yes	NA	Yes	NA	No	NA	Yes	NA	Yes	NA	Yes	NA	Yes	NA	NA	NA	Yes
	287	Seok et al. (2021)	Seok, H.	2021	Retrospective observational study	Retrospective cohort study	NA	NA	NA	NA	NA	NA	NA	NA	NA	NA	NA	NA	NA	NA	NA	NA	NA	NA	NA	NA	NA	NA	Yes	NA	Yes	NA	Yes	NA	Yes	NA	No	NA	Yes	NA	Yes	NA	Yes	NA	Yes	NA	NA	NA	Yes
	347	Brown et al. (2020)	Brown, M. L.	2020	RCT	Phase 3, randomized, active comparator–controlled, double-blind study	NA	NA	NA	NA	NA	NA	NA	NA	NA	NA	NA	NA	NA	NA	NA	NA	NA	NA	NA	NA	NA	NA	NA	NA	NA	NA	NA	NA	NA	NA	NA	NA	NA	NA	NA	NA	NA	NA	NA	NA	NA	NA	NA
	349	Katip et al. (2020)	Katip, W.	2020	Retrospective observational study	Retrospective cohort study	NA	NA	NA	NA	NA	NA	NA	NA	NA	NA	NA	NA	NA	NA	NA	NA	NA	NA	NA	NA	NA	NA	Yes	NA	Yes	NA	Yes	NA	Yes	NA	No	NA	Yes	NA	Yes	NA	Yes	NA	Yes	NA	NA	NA	Yes
	351	Katip et al. (2020)	Katip, W.	2020	Retrospective observational study	Retrospective cohort study	NA	NA	NA	NA	NA	NA	NA	NA	NA	NA	NA	NA	NA	NA	NA	NA	NA	NA	NA	NA	NA	NA	Yes	NA	Yes	NA	Yes	NA	Yes	NA	No	NA	Yes	NA	Yes	NA	Yes	NA	Yes	NA	NA	NA	Yes
	358	Li et al. (2020)	Li, K. L.	2020	Retrospective observational study	Retrospective cross-sectional study	NA	NA	NA	NA	NA	NA	NA	NA	NA	NA	NA	NA	NA	NA	NA	NA	NA	NA	NA	NA	NA	NA	Yes	NA	Yes	NA	Yes	NA	Yes	NA	No	NA	Yes	NA	Yes	NA	Yes	NA	Yes	NA	NA	NA	Yes
	363	Cai et al. (2020)	Cai, Y.	2020	Retrospective observational study	Retrospective cohort study	NA	NA	NA	NA	NA	NA	NA	NA	NA	NA	NA	NA	NA	NA	NA	NA	NA	NA	NA	NA	NA	NA	Yes	NA	Yes	NA	Yes	NA	Yes	NA	No	NA	Yes	NA	Yes	NA	Yes	NA	Yes	NA	NA	NA	Yes
	365	Motsch et al. (2020)	Motsch, J.	2020	RCT	Randomized, controlled, double-blind, phase 3 trial.	NA	NA	NA	NA	NA	NA	NA	NA	NA	NA	NA	NA	NA	NA	NA	NA	NA	NA	NA	NA	NA	NA	NA	NA	NA	NA	NA	NA	NA	NA	NA	NA	NA	NA	NA	NA	NA	NA	NA	NA	NA	NA	NA
	398	Chutchawan et al. (2019)	Chutchawan,	2019	Prospective observational study	Prospective cohort study	NA	NA	NA	NA	NA	NA	NA	NA	NA	NA	NA	NA	NA	NA	NA	NA	NA	NA	NA	NA	NA	NA	Yes	NA	Yes	NA	Yes	NA	Yes	NA	No	NA	Yes	NA	Yes	NA	Yes	NA	Yes	NA	NA	NA	Yes
	399	Choe et al. (2019)	Choe, J.	2019	Retrospective observational study	Retrospective cohort study	NA	NA	NA	NA	NA	NA	NA	NA	NA	NA	NA	NA	NA	NA	NA	NA	NA	NA	NA	NA	NA	NA	Yes	NA	Yes	NA	Yes	NA	Yes	NA	Yes	NA	Yes	NA	Yes	NA	Yes	NA	Yes	NA	NA	NA	Yes
	402	Vauchel et al. (2019)	Vauchel, T.	2019	Prospective observational study	Prospective database study at a single ICU. Before-and-after observational study in a French burn intensive care unit during an IR-AB outbreak, there was a one month gap between both cohorts while the outbreak was contained	NA	NA	NA	NA	NA	NA	NA	NA	NA	NA	NA	NA	NA	NA	NA	NA	NA	NA	NA	NA	NA	NA	Yes	NA	Yes	NA	Yes	NA	Yes	NA	No	NA	Yes	NA	Yes	NA	Yes	NA	Yes	NA	NA	NA	Yes
	407	Quintanilha et al. (2019)	Quintanilha, J. C. F.	2019	Retrospective observational study	Retrospective cohort study	NA	NA	NA	NA	NA	NA	NA	NA	NA	NA	NA	NA	NA	NA	NA	NA	NA	NA	NA	NA	NA	NA	Yes	NA	Yes	NA	Yes	NA	Yes	NA	No	NA	Yes	NA	Yes	NA	Yes	NA	Yes	NA	NA	NA	Yes
	421	Ghafur et al. (2019)	Ghafur, A.	2019	Retrospective observational study	Retrospective cohort study	NA	NA	NA	NA	NA	NA	NA	NA	NA	NA	NA	NA	NA	NA	NA	NA	NA	NA	NA	NA	NA	NA	Yes	NA	Yes	NA	Yes	NA	Yes	NA	No	NA	Yes	NA	Yes	NA	Yes	NA	Yes	NA	NA	NA	Yes
	434	Paul et al. (2018)	Paul, M.	2018	RCT	Investigator-initiated, multicentre, open-label, parallel group, randomised controlled trial	NA	NA	NA	NA	NA	NA	NA	NA	NA	NA	NA	NA	NA	NA	NA	NA	NA	NA	NA	NA	NA	NA	NA	NA	NA	NA	NA	NA	NA	NA	NA	NA	NA	NA	NA	NA	NA	NA	NA	NA	NA	NA	NA
	440	Alikiaie et al. (2018)	Alikiaie, B.	2018	Prospective observational study	Non-inferiority study	NA	NA	NA	NA	NA	NA	NA	NA	NA	NA	NA	NA	NA	NA	NA	NA	NA	NA	NA	NA	NA	NA	Yes	NA	Yes	NA	Yes	NA	No	NA	No	NA	Yes	NA	Yes	NA	Yes	NA	Yes	NA	NA	NA	Yes
	450	Aydogan et al. (2018)	Aydogan, B. B.	2018	Retrospective observational study	Retrospective cohort study	NA	NA	NA	NA	NA	NA	NA	NA	NA	NA	NA	NA	NA	NA	NA	NA	NA	NA	NA	NA	NA	NA	Yes	NA	Yes	NA	Yes	NA	Yes	NA	No	NA	Yes	NA	Yes	NA	Yes	NA	Yes	NA	NA	NA	Yes
	461	Liang et al. (2018)	Liang, C. A.	2018	Retrospective observational study	Retrospective cohort study	NA	NA	NA	NA	NA	NA	NA	NA	NA	NA	NA	NA	NA	NA	NA	NA	NA	NA	NA	NA	NA	NA	Yes	NA	Yes	NA	Yes	NA	Yes	NA	Yes	NA	Yes	NA	Yes	NA	Yes	NA	Yes	NA	NA	NA	Yes
	462	Ngamprasertchai et al. (2018)	Ngamprasertchai, T.	2018	RCT	Phase II clinical study	NA	NA	NA	NA	NA	NA	NA	NA	NA	NA	NA	NA	NA	NA	NA	NA	NA	NA	NA	NA	NA	NA	NA	NA	NA	NA	NA	NA	NA	NA	NA	NA	NA	NA	NA	NA	NA	NA	NA	NA	NA	NA	NA
	466	Makris et al. (2018)	Makris, D.	2018	Open-label prospective study	Open label, randomized prospective	NA	NA	NA	NA	NA	NA	NA	NA	NA	NA	NA	NA	NA	NA	NA	NA	NA	NA	NA	NA	NA	NA	NA	NA	NA	NA	NA	NA	NA	NA	NA	NA	NA	NA	NA	NA	NA	NA	NA	NA	NA	NA	NA
	498	Javan et al. (2017)	Javan, A. O.	2017	Prospective observational study	Prospective randomized open-labeled clinical trial	NA	NA	NA	NA	NA	NA	NA	NA	NA	NA	NA	NA	NA	NA	NA	NA	NA	NA	NA	NA	NA	NA	NA	NA	NA	NA	NA	NA	NA	NA	NA	NA	NA	NA	NA	NA	NA	NA	NA	NA	NA	NA	NA
	521	Kim et al. (2017)	Kim, Y. K.	2017	Retrospective observational study	Retrospective cohort study	NA	NA	NA	NA	NA	NA	NA	NA	NA	NA	NA	NA	NA	NA	NA	NA	NA	NA	NA	NA	NA	NA	Yes	NA	Yes	NA	Yes	NA	Yes	NA	No	NA	Yes	NA	Yes	NA	Yes	NA	Yes	NA	NA	NA	Yes
	522	Jang et al. (2017)	Jang, J. Y.	2017	Retrospective observational study	Retrospective cohort study	NA	NA	NA	NA	NA	NA	NA	NA	NA	NA	NA	NA	NA	NA	NA	NA	NA	NA	NA	NA	NA	NA	Yes	NA	Yes	NA	Yes	NA	Yes	NA	No	NA	Yes	NA	Yes	NA	Yes	NA	Yes	NA	NA	NA	Yes
	524	Grignolo et al. (2017)	Grignolo, S.	2017	Retrospective observational study	Retrospective review study	NA	NA	NA	NA	NA	NA	NA	NA	NA	NA	NA	NA	NA	NA	NA	NA	NA	NA	NA	NA	NA	NA	NA	NA	NA	NA	NA	NA	NA	NA	NA	NA	NA	NA	NA	NA	NA	NA	NA	NA	NA	NA	NA
	527	Katip et al. (2017)	Katip, W.	2017	Retrospective observational study	Retrospective cohort study at a single hospital	NA	NA	NA	NA	NA	NA	NA	NA	NA	NA	NA	NA	NA	NA	NA	NA	NA	NA	NA	NA	NA	NA	Yes	NA	Yes	NA	Yes	NA	Yes	NA	No	NA	Yes	NA	Yes	NA	Yes	NA	Yes	NA	NA	NA	Yes
	531	Elefritz et al. (2017)	Elefritz, J. L.	2017	Retrospective observational study	Single-center retrospective cohort study	NA	NA	NA	NA	NA	NA	NA	NA	NA	NA	NA	NA	NA	NA	NA	NA	NA	NA	NA	NA	NA	NA	Yes	NA	Yes	NA	Yes	NA	Yes	NA	No	NA	Yes	NA	Yes	NA	Yes	NA	Yes	NA	NA	NA	Yes
	544	Gibson et al. (2016)	Gibson, G. A.	2016	Retrospective observational study	Retrospective cohort study at a large academic tertiary medical center	NA	NA	NA	NA	NA	NA	NA	NA	NA	NA	NA	NA	NA	NA	NA	NA	NA	NA	NA	NA	NA	NA	Yes	NA	Yes	NA	Yes	NA	Yes	NA	No	NA	Yes	NA	Yes	NA	Yes	NA	Yes	NA	NA	NA	Yes
	569	Gul et al. (2016)	Gul, S.	2016	Retrospective observational study	Multicenter, retrospective, observational study	NA	NA	NA	NA	NA	NA	NA	NA	NA	NA	NA	NA	NA	NA	NA	NA	NA	NA	NA	NA	NA	NA	Yes	NA	Yes	NA	Yes	NA	No	NA	No	NA	Yes	NA	Yes	NA	Yes	NA	Yes	NA	NA	NA	Yes
	570	Desai et al. (2016)	Desai, K.	2016	Prospective observational study	Prospective single-center observational study	NA	NA	NA	NA	NA	NA	NA	NA	NA	NA	NA	NA	NA	NA	NA	NA	NA	NA	NA	NA	NA	NA	NA	NA	NA	NA	NA	NA	NA	NA	NA	NA	NA	NA	NA	NA	NA	NA	NA	NA	NA	NA	NA
	572	Cetin et al. (2016)	Cetin, C. B.	2016	Retrospective observational study	Retrospective review study at a single-center	NA	NA	NA	NA	NA	NA	NA	NA	NA	NA	NA	NA	NA	NA	NA	NA	NA	NA	NA	NA	NA	NA	NA	NA	NA	NA	NA	NA	NA	NA	NA	NA	NA	NA	NA	NA	NA	NA	NA	NA	NA	NA	NA
	575	Trifi et al. (2016)	Trifi, A.	2016	Retrospective observational study	Retrospective and prospective cohort study of two matched studies from one university hospital. The trial group or high-dose colistin group was recruited prospectively. The control group or standard-dose colistin group, had CMS prescribed according to the convention of the Resuscitation Unit before December 2013, i.e. this control group was recruited retrospectively.	NA	NA	NA	NA	NA	NA	NA	NA	NA	NA	NA	NA	NA	NA	NA	NA	NA	NA	NA	NA	NA	NA	Yes	NA	Yes	NA	Yes	NA	Yes	NA	Yes	Matching	Yes	NA	Yes	NA	Yes	NA	Yes	NA	Yes	NA	Yes
	595	Kwon et al. (2015)	Kwon, K. H.	2015	Retrospective observational study	Retrospective cohort study	NA	NA	NA	NA	NA	NA	NA	NA	NA	NA	NA	NA	NA	NA	NA	NA	NA	NA	NA	NA	NA	NA	Yes	NA	Yes	NA	Yes	NA	Yes	NA	Yes	Multivariate logistic regression	Yes	NA	Yes	NA	Yes	NA	Yes	NA	Yes	NA	Yes
	614	Lee et al. (2015)	Lee, Y. J.	2015	Retrospective observational study	Retrospective cohort study at a single hospital	NA	NA	NA	NA	NA	NA	NA	NA	NA	NA	NA	NA	NA	NA	NA	NA	NA	NA	NA	NA	NA	NA	Yes	NA	Yes	NA	Yes	NA	Yes	NA	Unclear	Adjusted for many factors' but not stated further	Yes	NA	Yes	NA	Yes	NA	Yes	NA	Yes	NA	Yes
	966	Korkmaz Ekren et al. (2017)	Korkmaz Ekren, P.	2017	Retrospective observational study	Retrospective cohort study at seven tertiary care centers	NA	NA	NA	NA	NA	NA	NA	NA	NA	NA	NA	NA	NA	NA	NA	NA	NA	NA	NA	NA	NA	NA	Yes	NA	Yes	NA	Yes	NA	Yes	NA	No	NA	Yes	NA	Yes	NA	Yes	NA	Yes	NA	NA	NA	Yes
	971	Ordooei Javan et al. (2017)	Ordooei Javan, A.	2017	RCT	Randomized clinical trial at a single hospital to compare the nephrotoxicity of conventional and high-dose regimens of colistin	NA	NA	NA	NA	NA	NA	NA	NA	NA	NA	NA	NA	NA	NA	NA	NA	NA	NA	NA	NA	NA	NA	NA	NA	NA	NA	NA	NA	NA	NA	NA	NA	NA	NA	NA	NA	NA	NA	NA	NA	NA	NA	NA
[truncated: 51 more columns]
